# Supplementary material for: Analyzing temporal imaging patterns in acute ischemic stroke via DICOM-timestamps
Source: Sci Rep. 2025 Jan 7;15:1239. doi: 10.1038/s41598-025-85315-5 (PMC11707352; doi:10.1038/s41598-025-85315-5)
Supplement: Supplementary file 1 — Supplementary Material 1 [file 41598_2025_85315_MOESM1_ESM.csv]

Center	OcclusionType	StudyTime	StudyTimeNumeric	MonthOfYear	DayOfWeek
1	LVO	10:08	10.13	10	2
1	LVO	15:45	15.75	2	7
1	LVO	17:50	17.83	7	2
1	LVO	19:46	19.77	6	3
1	LVO	15:49	15.82	8	7
1	LVO	07:13	7.22	10	5
1	LVO	15:26	15.43	9	1
1	LVO	12:54	12.90	3	4
1	LVO	14:48	14.80	6	7
1	LVO	12:22	12.37	6	4
1	LVO	18:02	18.03	6	5
1	LVO	20:58	20.97	9	7
1	LVO	10:32	10.53	5	2
1	LVO	08:43	8.72	4	5
1	LVO	23:09	23.15	6	6
1	LVO	09:22	9.37	5	6
1	LVO	21:02	21.03	7	5
1	LVO	06:00	6.00	6	4
1	LVO	18:48	18.80	12	2
1	LVO	08:58	8.97	7	7
1	LVO	09:36	9.60	4	6
1	LVO	09:37	9.62	7	7
1	LVO	11:23	11.38	9	1
1	LVO	12:37	12.62	6	5
1	LVO	21:02	21.03	1	6
1	LVO	22:07	22.12	4	5
1	LVO	12:18	12.30	7	4
1	LVO	15:48	15.80	4	5
1	LVO	20:05	20.08	11	2
1	LVO	16:13	16.22	5	2
1	LVO	14:14	14.23	5	4
1	LVO	20:37	20.62	1	5
1	LVO	13:09	13.15	1	3
1	LVO	13:36	13.60	11	4
1	LVO	10:40	10.67	12	6
1	LVO	16:33	16.55	2	2
1	LVO	11:21	11.35	6	7
1	LVO	10:45	10.75	4	6
1	LVO	20:04	20.07	12	7
1	MVO	20:40	20.67	7	5
1	LVO	04:29	4.48	3	1
1	LVO	15:24	15.40	5	7
1	LVO	07:26	7.43	1	2
1	LVO	09:07	9.12	8	5
1	LVO	20:23	20.38	4	5
1	LVO	14:06	14.10	12	3
1	LVO	12:02	12.03	10	1
1	LVO	05:48	5.80	7	1
1	LVO	12:47	12.78	12	3
1	LVO	09:45	9.75	11	3
1	LVO	23:41	23.68	3	6
1	LVO	17:18	17.30	10	7
1	LVO	20:03	20.05	5	6
1	LVO	19:48	19.80	10	4
1	LVO	08:52	8.87	10	1
1	LVO	12:56	12.93	8	6
1	LVO	11:45	11.75	7	1
1	LVO	08:51	8.85	7	5
1	LVO	05:25	5.42	11	1
1	LVO	11:32	11.53	1	3
1	LVO	12:00	12.00	2	7
1	LVO	18:07	18.12	9	2
1	LVO	16:34	16.57	3	2
1	LVO	14:23	14.38	2	7
1	LVO	09:38	9.63	3	4
1	LVO	11:56	11.93	11	2
1	LVO	19:28	19.47	1	2
1	LVO	13:33	13.55	12	2
1	LVO	16:49	16.82	10	7
1	LVO	08:37	8.62	7	1
1	LVO	19:40	19.67	7	4
1	MVO	22:02	22.03	1	7
1	LVO	19:52	19.87	4	6
1	LVO	13:45	13.75	12	1
1	LVO	04:28	4.47	5	3
1	LVO	03:05	3.08	5	1
1	LVO	09:22	9.37	5	5
1	LVO	10:47	10.78	8	6
1	LVO	00:07	0.12	1	5
1	LVO	10:46	10.77	2	4
1	LVO	10:25	10.42	6	2
1	LVO	10:03	10.05	3	4
1	LVO	10:22	10.37	6	1
1	LVO	17:02	17.03	7	3
1	LVO	19:47	19.78	3	6
1	LVO	21:16	21.27	10	2
1	LVO	08:48	8.80	3	7
1	MVO	12:23	12.38	2	6
1	LVO	08:30	8.50	2	1
1	LVO	07:39	7.65	3	1
1	LVO	08:54	8.90	3	6
1	LVO	17:03	17.05	1	1
1	LVO	15:28	15.47	3	5
1	LVO	13:28	13.47	12	1
1	NVO	19:29	19.48	10	6
1	LVO	15:52	15.87	10	4
1	LVO	09:58	9.97	6	6
1	MVO	20:26	20.43	5	5
1	LVO	18:55	18.92	7	5
1	LVO	22:18	22.30	4	1
1	LVO	23:11	23.18	6	2
1	NVO	20:32	20.53	1	2
1	LVO	20:48	20.80	4	6
1	LVO	20:21	20.35	8	5
1	LVO	09:58	9.97	6	6
1	LVO	09:28	9.47	7	5
1	MVO	08:56	8.93	7	5
1	MVO	21:49	21.82	2	2
1	LVO	16:26	16.43	11	5
1	LVO	16:50	16.83	11	7
1	NVO	13:21	13.35	7	6
1	LVO	18:16	18.27	10	4
1	LVO	13:00	13.00	4	2
1	LVO	14:09	14.15	4	1
1	MVO	20:51	20.85	1	3
1	LVO	12:12	12.20	8	7
1	MVO	13:49	13.82	11	5
1	LVO	11:11	11.18	12	5
1	LVO	12:05	12.08	1	2
1	LVO	21:00	21.00	12	7
1	LVO	08:38	8.63	6	1
1	LVO	09:02	9.03	6	6
1	LVO	11:49	11.82	12	3
1	NVO	14:41	14.68	2	7
1	LVO	10:37	10.62	8	3
1	LVO	16:20	16.33	5	1
1	NVO	00:55	0.92	6	1
1	LVO	08:44	8.73	1	5
1	LVO	10:16	10.27	12	4
1	LVO	08:06	8.10	1	7
1	LVO	08:56	8.93	2	4
1	MVO	12:15	12.25	6	1
1	LVO	00:37	0.62	12	6
1	NVO	20:14	20.23	12	3
1	MVO	00:22	0.37	6	6
1	LVO	21:31	21.52	10	2
1	MVO	12:33	12.55	11	7
1	MVO	14:50	14.83	9	1
1	LVO	03:01	3.02	4	2
1	LVO	18:31	18.52	11	5
1	LVO	06:09	6.15	6	2
1	LVO	10:45	10.75	10	7
1	LVO	13:32	13.53	5	6
1	MVO	04:11	4.18	10	1
1	LVO	21:19	21.32	5	2
1	LVO	07:37	7.62	12	2
1	LVO	13:29	13.48	3	4
1	NVO	13:18	13.30	4	5
1	LVO	16:34	16.57	12	4
1	LVO	13:23	13.38	1	7
1	LVO	12:03	12.05	4	1
1	MVO	04:11	4.18	6	7
1	LVO	22:24	22.40	3	5
1	NVO	13:09	13.15	5	3
1	MVO	19:31	19.52	11	1
1	LVO	10:57	10.95	9	4
1	LVO	19:15	19.25	6	3
1	NVO	05:35	5.58	7	2
1	NVO	03:12	3.20	12	3
1	LVO	06:11	6.18	6	7
1	MVO	17:43	17.72	4	6
1	LVO	10:51	10.85	3	7
1	LVO	13:17	13.28	7	5
1	LVO	14:14	14.23	4	5
1	MVO	10:07	10.12	4	5
1	LVO	03:50	3.83	4	2
1	LVO	09:27	9.45	5	7
1	LVO	08:41	8.68	1	6
1	MVO	07:03	7.05	7	4
1	LVO	23:28	23.47	10	4
1	LVO	14:16	14.27	12	3
1	LVO	13:01	13.02	3	6
1	NVO	06:35	6.58	11	3
1	LVO	19:22	19.37	6	3
1	MVO	20:43	20.72	8	4
1	NVO	13:17	13.28	8	6
1	LVO	00:06	0.10	6	5
1	MVO	23:50	23.83	4	3
1	LVO	22:28	22.47	7	5
1	MVO	22:31	22.52	11	1
1	MVO	23:15	23.25	11	2
1	MVO	02:32	2.53	1	3
1	MVO	13:03	13.05	3	6
1	MVO	20:35	20.58	7	3
1	LVO	14:00	14.00	6	2
1	NVO	22:42	22.70	6	3
1	NVO	14:01	14.02	7	6
1	MVO	12:06	12.10	5	3
1	LVO	10:55	10.92	4	3
1	LVO	00:38	0.63	2	4
1	MVO	18:01	18.02	12	4
1	MVO	11:33	11.55	5	1
1	MVO	18:14	18.23	6	7
1	LVO	14:55	14.92	7	5
1	NVO	11:45	11.75	7	3
1	MVO	13:02	13.03	5	7
1	LVO	20:17	20.28	8	7
1	NVO	16:16	16.27	12	5
1	LVO	23:03	23.05	1	1
1	LVO	23:38	23.63	12	1
1	MVO	17:32	17.53	4	4
1	NVO	09:26	9.43	6	6
1	LVO	22:07	22.12	6	4
1	LVO	13:25	13.42	3	6
1	LVO	13:22	13.37	10	5
1	NVO	18:15	18.25	3	7
1	NVO	00:11	0.18	5	6
1	MVO	09:25	9.42	2	3
1	LVO	07:05	7.08	3	3
1	LVO	18:05	18.08	1	6
1	MVO	16:04	16.07	4	3
1	NVO	10:23	10.38	2	2
1	NVO	09:16	9.27	11	3
1	NVO	10:20	10.33	5	2
1	MVO	10:58	10.97	3	6
1	NVO	10:02	10.03	9	2
1	MVO	22:44	22.73	12	7
1	MVO	09:44	9.73	11	6
1	MVO	09:53	9.88	1	7
1	MVO	16:41	16.68	4	6
1	NVO	23:16	23.27	1	5
1	MVO	08:44	8.73	10	5
1	NVO	09:32	9.53	3	7
1	LVO	09:39	9.65	3	5
1	MVO	10:19	10.32	1	1
1	NVO	21:10	21.17	3	5
1	LVO	23:31	23.52	3	2
1	NVO	21:42	21.70	3	3
1	LVO	09:02	9.03	4	1
1	NVO	13:46	13.77	6	5
1	MVO	15:54	15.90	2	5
1	NVO	14:21	14.35	2	6
1	NVO	16:15	16.25	5	4
1	NVO	09:47	9.78	12	5
1	MVO	12:35	12.58	2	4
1	MVO	16:43	16.72	6	7
1	MVO	04:40	4.67	5	2
1	LVO	13:07	13.12	5	6
1	MVO	21:43	21.72	5	4
1	MVO	18:52	18.87	1	1
1	NVO	19:40	19.67	8	4
1	MVO	10:52	10.87	2	1
1	NVO	11:27	11.45	3	2
1	NVO	09:35	9.58	10	7
1	NVO	16:58	16.97	1	7
1	LVO	02:08	2.13	4	4
1	NVO	15:09	15.15	7	5
1	NVO	05:06	5.10	10	6
1	NVO	11:50	11.83	3	1
1	LVO	09:19	9.32	12	4
1	MVO	15:24	15.40	10	7
1	MVO	13:27	13.45	6	1
1	MVO	00:47	0.78	6	7
1	LVO	11:14	11.23	2	6
1	LVO	12:56	12.93	6	6
1	NVO	15:31	15.52	6	2
1	MVO	16:25	16.42	11	2
1	MVO	07:08	7.13	5	4
1	NVO	15:00	15.00	5	6
1	NVO	13:52	13.87	8	4
1	NVO	17:34	17.57	8	1
1	MVO	21:36	21.60	6	3
1	NVO	09:34	9.57	5	2
1	MVO	11:23	11.38	1	2
1	NVO	14:19	14.32	8	4
1	NVO	12:51	12.85	6	4
1	NVO	14:47	14.78	12	6
1	LVO	22:01	22.02	12	1
1	NVO	16:18	16.30	4	1
1	NVO	13:24	13.40	3	7
1	MVO	21:41	21.68	8	5
1	LVO	18:13	18.22	8	7
1	MVO	20:55	20.92	12	2
1	NVO	23:13	23.22	1	6
1	NVO	13:27	13.45	11	6
1	MVO	15:02	15.03	7	4
1	MVO	10:53	10.88	4	2
1	MVO	20:41	20.68	8	2
1	LVO	11:06	11.10	4	5
1	LVO	09:59	9.98	6	3
1	MVO	08:17	8.28	7	7
1	LVO	13:20	13.33	6	2
1	NVO	12:06	12.10	3	4
1	NVO	18:06	18.10	8	3
1	LVO	18:27	18.45	6	2
1	MVO	19:52	19.87	1	6
1	LVO	18:49	18.82	6	2
1	MVO	12:10	12.17	3	7
1	LVO	16:50	16.83	11	2
1	NVO	04:27	4.45	2	1
1	NVO	09:39	9.65	3	6
1	LVO	12:12	12.20	1	7
1	NVO	10:00	10.00	2	4
1	MVO	22:24	22.40	5	4
1	LVO	14:13	14.22	4	2
1	NVO	09:49	9.82	1	7
1	NVO	18:00	18.00	4	7
1	LVO	17:49	17.82	1	5
1	MVO	14:12	14.20	5	2
1	NVO	11:26	11.43	2	4
1	NVO	04:32	4.53	1	4
1	MVO	13:13	13.22	7	6
1	MVO	06:47	6.78	8	3
1	NVO	19:29	19.48	11	7
1	LVO	22:03	22.05	6	1
1	LVO	12:35	12.58	5	5
1	MVO	09:09	9.15	12	4
1	MVO	14:47	14.78	3	3
1	MVO	11:32	11.53	10	1
1	MVO	12:11	12.18	5	5
1	NVO	22:59	22.98	2	2
1	NVO	09:18	9.30	7	2
1	NVO	15:38	15.63	1	1
1	NVO	19:37	19.62	7	1
1	NVO	00:34	0.57	2	2
1	MVO	10:22	10.37	1	7
1	NVO	17:09	17.15	3	5
1	MVO	22:43	22.72	6	3
1	NVO	13:49	13.82	10	7
1	LVO	18:40	18.67	3	3
1	LVO	20:58	20.97	3	2
1	NVO	06:07	6.12	11	4
1	NVO	00:19	0.32	4	7
1	MVO	10:52	10.87	9	1
1	NVO	15:52	15.87	5	4
1	NVO	09:55	9.92	10	6
1	MVO	00:36	0.60	10	3
1	NVO	03:06	3.10	4	6
1	LVO	08:33	8.55	11	3
1	MVO	17:06	17.10	10	7
1	LVO	14:27	14.45	12	7
1	MVO	15:50	15.83	6	4
1	MVO	11:40	11.67	7	6
1	NVO	05:36	5.60	6	1
1	NVO	14:15	14.25	3	7
1	NVO	16:19	16.32	7	6
1	NVO	13:25	13.42	4	7
1	NVO	09:47	9.78	3	7
1	NVO	23:08	23.13	9	1
1	NVO	09:28	9.47	12	3
1	MVO	13:17	13.28	12	6
1	MVO	18:35	18.58	1	4
1	NVO	21:34	21.57	4	4
1	NVO	06:04	6.07	7	5
1	MVO	10:34	10.57	3	7
1	LVO	10:09	10.15	2	5
1	MVO	10:22	10.37	4	4
1	LVO	12:26	12.43	2	2
1	NVO	00:31	0.52	8	2
1	LVO	06:15	6.25	4	5
1	NVO	21:14	21.23	12	1
1	MVO	16:48	16.80	12	6
1	LVO	19:45	19.75	7	7
1	NVO	10:35	10.58	10	5
1	MVO	01:37	1.62	7	4
1	NVO	10:45	10.75	3	7
1	NVO	15:00	15.00	4	4
1	NVO	15:36	15.60	7	5
1	MVO	11:14	11.23	2	4
1	NVO	13:41	13.68	4	5
1	NVO	12:43	12.72	4	4
1	NVO	23:57	23.95	3	2
1	NVO	17:23	17.38	2	7
1	MVO	09:45	9.75	6	4
1	NVO	15:04	15.07	1	2
1	NVO	17:20	17.33	1	3
1	MVO	13:47	13.78	10	2
1	MVO	00:11	0.18	4	1
1	NVO	14:10	14.17	3	3
1	MVO	15:55	15.92	3	1
1	NVO	14:44	14.73	4	7
1	MVO	10:25	10.42	3	6
1	NVO	05:32	5.53	11	4
1	NVO	21:17	21.28	4	4
1	MVO	15:55	15.92	5	4
1	NVO	12:43	12.72	2	4
1	NVO	23:25	23.42	4	4
1	NVO	13:06	13.10	10	2
1	LVO	08:31	8.52	12	3
1	NVO	00:47	0.78	10	1
1	NVO	10:54	10.90	5	1
1	NVO	12:56	12.93	7	7
1	NVO	13:37	13.62	4	4
1	NVO	11:58	11.97	5	6
1	LVO	23:50	23.83	10	6
1	NVO	14:06	14.10	12	4
1	NVO	12:45	12.75	10	3
1	MVO	19:01	19.02	2	4
1	NVO	10:12	10.20	10	3
1	MVO	20:31	20.52	12	4
1	NVO	02:00	2.00	11	7
1	LVO	00:07	0.12	7	3
1	NVO	22:05	22.08	4	2
1	NVO	22:35	22.58	10	5
1	NVO	09:30	9.50	7	2
1	NVO	11:33	11.55	2	1
1	NVO	23:40	23.67	2	3
1	NVO	16:55	16.92	3	4
1	NVO	19:00	19.00	7	7
1	NVO	19:41	19.68	9	5
1	MVO	00:05	0.08	1	3
1	NVO	16:07	16.12	10	2
1	NVO	10:18	10.30	10	7
1	NVO	09:31	9.52	7	4
1	LVO	19:50	19.83	1	4
1	MVO	14:59	14.98	5	3
1	NVO	21:03	21.05	2	5
1	MVO	21:05	21.08	4	2
1	NVO	17:32	17.53	2	1
1	NVO	09:59	9.98	11	1
1	NVO	19:23	19.38	5	3
1	NVO	10:05	10.08	12	6
1	NVO	18:32	18.53	1	7
1	LVO	11:09	11.15	6	2
1	NVO	09:29	9.48	5	1
1	NVO	05:47	5.78	4	3
1	MVO	16:32	16.53	3	6
1	MVO	19:12	19.20	1	5
1	NVO	11:23	11.38	7	1
1	LVO	14:25	14.42	6	6
1	NVO	23:03	23.05	1	6
1	NVO	10:35	10.58	3	6
1	NVO	17:18	17.30	6	6
1	NVO	15:14	15.23	2	2
1	NVO	13:16	13.27	2	4
1	NVO	13:27	13.45	4	7
1	NVO	12:18	12.30	5	4
1	NVO	15:42	15.70	5	6
1	MVO	07:02	7.03	10	7
1	LVO	06:58	6.97	7	6
1	NVO	17:46	17.77	4	2
1	MVO	11:28	11.47	12	1
1	NVO	13:06	13.10	4	7
1	NVO	11:38	11.63	3	3
1	NVO	17:58	17.97	1	4
1	NVO	13:59	13.98	10	1
1	NVO	17:45	17.75	10	2
1	NVO	21:10	21.17	11	3
1	NVO	22:19	22.32	4	6
1	NVO	14:24	14.40	8	4
1	MVO	17:23	17.38	12	3
1	NVO	10:38	10.63	1	1
1	NVO	20:57	20.95	6	6
1	NVO	10:03	10.05	8	3
1	NVO	13:40	13.67	4	3
1	NVO	08:18	8.30	5	4
1	NVO	20:20	20.33	12	2
1	NVO	16:13	16.22	4	6
1	MVO	01:54	1.90	9	7
1	NVO	16:32	16.53	10	3
1	NVO	08:51	8.85	2	3
1	MVO	16:03	16.05	6	1
1	LVO	15:28	15.47	12	2
1	LVO	10:01	10.02	11	7
1	NVO	13:36	13.60	5	1
1	LVO	13:33	13.55	4	3
1	NVO	21:38	21.63	4	6
1	NVO	08:52	8.87	7	5
1	NVO	23:46	23.77	2	4
1	NVO	22:03	22.05	10	1
1	NVO	23:05	23.08	7	2
1	MVO	11:10	11.17	4	7
1	NVO	19:53	19.88	2	2
1	NVO	14:50	14.83	1	5
1	MVO	14:11	14.18	1	7
1	NVO	19:17	19.28	4	5
1	NVO	16:29	16.48	5	7
1	NVO	19:06	19.10	2	5
1	MVO	14:38	14.63	1	5
1	NVO	01:19	1.32	5	2
1	MVO	10:20	10.33	2	5
1	NVO	08:47	8.78	5	5
1	MVO	09:21	9.35	8	3
1	NVO	21:35	21.58	10	2
1	NVO	18:23	18.38	11	5
1	NVO	23:43	23.72	6	2
1	NVO	19:46	19.77	4	6
1	NVO	18:22	18.37	8	3
1	MVO	15:33	15.55	4	1
1	NVO	21:28	21.47	4	5
1	NVO	15:07	15.12	4	4
1	NVO	05:26	5.43	2	3
1	NVO	09:45	9.75	1	3
1	NVO	16:57	16.95	5	5
1	NVO	18:55	18.92	12	1
1	NVO	10:29	10.48	5	3
1	NVO	20:47	20.78	2	4
1	NVO	07:16	7.27	5	7
1	NVO	06:18	6.30	1	5
1	MVO	19:09	19.15	7	4
1	NVO	01:46	1.77	5	2
1	NVO	03:18	3.30	11	2
1	NVO	15:01	15.02	6	2
1	NVO	09:35	9.58	2	2
1	NVO	19:07	19.12	12	3
1	NVO	16:19	16.32	10	1
1	NVO	13:07	13.12	5	4
1	NVO	15:32	15.53	4	2
1	NVO	16:23	16.38	1	1
1	NVO	05:12	5.20	2	2
1	NVO	19:02	19.03	7	6
1	NVO	01:39	1.65	7	6
1	NVO	00:09	0.15	4	4
1	NVO	17:50	17.83	11	5
1	NVO	19:27	19.45	8	6
1	NVO	01:11	1.18	7	1
1	MVO	21:36	21.60	7	4
1	MVO	12:59	12.98	12	5
1	NVO	10:23	10.38	1	4
1	MVO	16:13	16.22	4	3
1	NVO	08:54	8.90	5	1
1	NVO	12:56	12.93	6	3
1	NVO	17:24	17.40	1	7
1	NVO	12:53	12.88	2	2
1	NVO	20:24	20.40	4	7
1	NVO	17:10	17.17	1	3
1	NVO	00:29	0.48	6	3
1	NVO	16:17	16.28	7	7
1	NVO	00:04	0.07	6	4
1	MVO	04:54	4.90	2	2
1	NVO	13:22	13.37	5	4
1	NVO	19:15	19.25	1	3
1	NVO	20:18	20.30	1	7
1	NVO	12:32	12.53	5	7
1	NVO	14:59	14.98	6	1
1	NVO	16:12	16.20	9	2
1	NVO	14:37	14.62	6	7
1	NVO	13:06	13.10	2	5
1	NVO	17:01	17.02	3	6
1	NVO	14:47	14.78	6	5
1	NVO	20:13	20.22	6	2
1	NVO	09:05	9.08	1	5
1	NVO	20:30	20.50	10	1
1	NVO	03:24	3.40	2	4
1	NVO	09:59	9.98	5	5
1	NVO	06:02	6.03	8	6
1	NVO	12:41	12.68	11	2
1	NVO	04:21	4.35	7	1
1	NVO	08:54	8.90	4	3
1	NVO	12:44	12.73	5	6
1	NVO	15:48	15.80	2	5
1	NVO	19:59	19.98	12	3
1	NVO	07:40	7.67	3	5
1	NVO	14:48	14.80	12	3
1	NVO	13:51	13.85	9	1
1	NVO	08:48	8.80	6	5
1	NVO	11:01	11.02	5	3
1	NVO	19:31	19.52	7	4
1	NVO	12:34	12.57	6	7
1	NVO	08:14	8.23	12	7
1	NVO	07:22	7.37	6	7
1	NVO	19:28	19.47	5	7
1	NVO	17:37	17.62	11	3
1	NVO	04:34	4.57	8	5
1	NVO	12:04	12.07	1	4
1	NVO	12:32	12.53	11	3
1	MVO	12:47	12.78	1	5
1	NVO	12:04	12.07	3	7
1	NVO	18:49	18.82	7	5
1	NVO	20:27	20.45	4	1
1	NVO	00:53	0.88	2	1
1	NVO	15:50	15.83	7	4
1	NVO	07:52	7.87	6	2
1	NVO	18:48	18.80	7	3
1	NVO	12:26	12.43	3	4
1	NVO	10:51	10.85	4	3
1	NVO	05:57	5.95	2	7
1	NVO	21:39	21.65	11	6
1	NVO	16:13	16.22	8	1
1	NVO	14:16	14.27	1	2
1	NVO	17:51	17.85	5	6
1	NVO	22:40	22.67	12	5
1	NVO	02:28	2.47	1	3
1	NVO	08:28	8.47	2	2
1	NVO	17:25	17.42	5	7
1	NVO	18:57	18.95	1	6
1	NVO	12:36	12.60	1	7
1	NVO	21:53	21.88	7	7
1	NVO	09:13	9.22	3	6
1	MVO	16:08	16.13	6	7
1	NVO	06:42	6.70	6	7
1	NVO	15:20	15.33	7	1
1	NVO	18:58	18.97	7	4
1	NVO	11:09	11.15	6	3
1	NVO	09:18	9.30	1	6
1	NVO	16:54	16.90	10	1
1	NVO	14:13	14.22	9	1
1	NVO	16:41	16.68	10	3
1	NVO	22:56	22.93	4	3
1	NVO	12:00	12.00	5	1
1	NVO	07:18	7.30	4	1
1	NVO	10:07	10.12	8	5
1	NVO	12:49	12.82	6	4
1	NVO	02:45	2.75	2	6
1	NVO	16:54	16.90	11	3
1	NVO	16:36	16.60	1	7
1	NVO	18:51	18.85	4	5
1	NVO	00:47	0.78	5	7
1	NVO	19:56	19.93	7	6
1	NVO	01:40	1.67	6	7
1	NVO	12:59	12.98	6	4
1	NVO	11:35	11.58	3	3
1	NVO	15:57	15.95	11	5
1	NVO	20:16	20.27	7	4
1	NVO	19:09	19.15	1	5
1	NVO	22:34	22.57	6	3
1	NVO	14:20	14.33	1	7
1	NVO	19:41	19.68	3	7
1	NVO	11:41	11.68	1	5
1	NVO	01:10	1.17	7	4
1	NVO	22:54	22.90	4	4
1	NVO	18:15	18.25	1	7
1	NVO	15:36	15.60	1	2
1	NVO	16:39	16.65	12	5
1	NVO	07:25	7.42	5	5
1	NVO	10:14	10.23	1	6
1	NVO	14:20	14.33	4	3
1	NVO	02:53	2.88	10	2
1	NVO	08:50	8.83	4	3
1	NVO	09:20	9.33	2	7
1	NVO	16:20	16.33	9	1
1	NVO	03:21	3.35	9	2
1	NVO	09:58	9.97	7	1
1	NVO	13:15	13.25	4	1
1	NVO	05:16	5.27	4	7
1	NVO	19:06	19.10	4	7
1	NVO	16:50	16.83	5	4
1	NVO	14:06	14.10	8	7
1	NVO	08:50	8.83	12	7
1	NVO	22:20	22.33	7	3
1	NVO	11:10	11.17	4	1
1	NVO	15:50	15.83	12	2
1	NVO	03:47	3.78	12	6
1	NVO	22:10	22.17	12	4
1	MVO	20:51	20.85	10	5
1	NVO	21:07	21.12	4	2
1	NVO	00:03	0.05	3	3
1	NVO	21:33	21.55	10	5
1	NVO	09:32	9.53	3	7
1	NVO	20:44	20.73	10	3
1	NVO	08:18	8.30	1	7
1	NVO	04:47	4.78	11	2
1	NVO	11:46	11.77	4	7
1	LVO	15:30	15.50	4	4
1	NVO	10:00	10.00	7	6
1	NVO	00:06	0.10	1	4
1	MVO	13:04	13.07	3	3
1	NVO	15:35	15.58	5	6
1	NVO	15:23	15.38	1	2
1	NVO	13:26	13.43	8	4
1	NVO	17:20	17.33	7	7
1	NVO	10:12	10.20	5	6
1	NVO	19:02	19.03	8	6
1	NVO	16:22	16.37	1	7
1	NVO	09:47	9.78	7	3
1	NVO	14:43	14.72	4	7
1	NVO	00:09	0.15	3	1
1	MVO	13:38	13.63	5	3
1	NVO	06:33	6.55	6	5
1	NVO	15:01	15.02	12	7
1	NVO	04:13	4.22	6	2
1	NVO	05:56	5.93	5	3
1	NVO	00:13	0.22	2	2
1	NVO	18:35	18.58	5	5
1	NVO	17:06	17.10	11	2
1	NVO	08:35	8.58	5	2
1	NVO	15:57	15.95	8	6
1	NVO	10:55	10.92	3	5
1	NVO	22:00	22.00	12	7
1	NVO	01:02	1.03	4	6
1	NVO	23:43	23.72	1	6
1	NVO	23:26	23.43	2	3
1	NVO	09:17	9.28	11	5
1	NVO	18:37	18.62	2	6
1	NVO	15:35	15.58	8	3
1	NVO	13:28	13.47	11	1
1	NVO	11:09	11.15	12	7
1	NVO	20:15	20.25	4	2
1	MVO	14:17	14.28	6	1
1	NVO	10:00	10.00	5	5
1	NVO	10:47	10.78	2	4
1	NVO	16:22	16.37	6	2
1	NVO	08:00	8.00	7	6
1	NVO	23:53	23.88	3	4
1	NVO	08:13	8.22	8	2
1	NVO	14:00	14.00	11	4
1	NVO	16:10	16.17	8	3
1	NVO	11:51	11.85	3	5
1	NVO	22:36	22.60	7	2
1	NVO	11:14	11.23	12	7
1	NVO	02:28	2.47	4	5
1	NVO	11:51	11.85	1	4
1	NVO	06:15	6.25	12	5
1	MVO	20:28	20.47	4	1
1	NVO	11:51	11.85	12	5
1	NVO	18:21	18.35	1	2
1	NVO	10:47	10.78	11	4
1	NVO	11:58	11.97	8	4
1	NVO	07:50	7.83	12	4
1	NVO	12:54	12.90	11	6
1	MVO	07:14	7.23	4	7
1	NVO	12:55	12.92	7	6
1	NVO	10:39	10.65	3	5
1	NVO	09:30	9.50	2	4
1	NVO	19:15	19.25	3	4
1	NVO	19:00	19.00	8	5
1	NVO	18:11	18.18	7	1
1	NVO	20:11	20.18	5	6
1	NVO	22:10	22.17	7	4
1	NVO	15:59	15.98	12	5
1	NVO	02:57	2.95	10	5
1	NVO	22:13	22.22	2	2
1	NVO	03:38	3.63	4	7
1	LVO	18:34	18.57	1	3
1	NVO	22:05	22.08	5	7
1	NVO	11:21	11.35	8	7
1	LVO	10:21	10.35	12	4
1	NVO	19:08	19.13	6	2
1	NVO	20:15	20.25	2	6
1	NVO	22:34	22.57	4	6
1	NVO	08:30	8.50	3	7
1	NVO	21:22	21.37	2	4
1	NVO	02:48	2.80	4	4
1	NVO	12:48	12.80	7	4
1	NVO	14:58	14.97	10	5
1	MVO	00:16	0.27	11	3
1	NVO	19:55	19.92	12	3
1	NVO	20:23	20.38	2	7
1	NVO	20:06	20.10	12	7
1	NVO	18:10	18.17	11	5
1	NVO	15:00	15.00	4	2
1	NVO	13:41	13.68	4	1
1	NVO	10:49	10.82	6	6
1	NVO	02:36	2.60	2	3
1	NVO	11:01	11.02	5	5
1	NVO	23:51	23.85	11	5
1	NVO	21:46	21.77	11	1
1	NVO	14:04	14.07	6	5
1	NVO	18:54	18.90	10	7
1	NVO	20:04	20.07	5	5
1	NVO	13:00	13.00	10	4
1	NVO	11:09	11.15	8	4
1	NVO	11:43	11.72	11	5
1	NVO	12:05	12.08	7	3
1	NVO	17:08	17.13	5	3
1	NVO	13:28	13.47	11	1
1	NVO	12:30	12.50	9	4
1	NVO	21:18	21.30	6	2
1	MVO	21:19	21.32	11	6
1	NVO	03:13	3.22	2	7
1	MVO	17:30	17.50	4	1
1	NVO	18:29	18.48	1	5
1	NVO	12:52	12.87	4	6
1	NVO	11:32	11.53	2	3
1	NVO	21:44	21.73	7	4
1	NVO	04:16	4.27	7	4
1	MVO	16:20	16.33	4	7
1	NVO	14:41	14.68	3	6
1	NVO	03:51	3.85	12	1
1	NVO	12:50	12.83	11	2
1	NVO	12:17	12.28	7	6
1	NVO	13:04	13.07	3	3
1	NVO	02:48	2.80	7	7
1	NVO	22:49	22.82	7	6
1	NVO	22:31	22.52	11	5
1	NVO	06:21	6.35	6	2
1	LVO	13:15	13.25	2	6
1	NVO	23:18	23.30	6	4
1	NVO	18:53	18.88	6	5
1	NVO	18:21	18.35	9	5
1	NVO	15:48	15.80	12	4
1	NVO	23:14	23.23	11	7
1	NVO	16:50	16.83	2	6
1	NVO	19:11	19.18	3	4
1	NVO	15:31	15.52	7	6
1	NVO	21:46	21.77	8	7
1	NVO	13:09	13.15	12	1
1	NVO	18:06	18.10	1	6
1	NVO	03:45	3.75	7	1
1	NVO	13:21	13.35	1	3
1	NVO	13:04	13.07	1	7
1	NVO	13:59	13.98	4	3
1	NVO	23:27	23.45	3	4
1	NVO	20:17	20.28	2	2
1	NVO	08:25	8.42	5	5
1	MVO	02:48	2.80	7	6
1	NVO	09:56	9.93	1	3
1	MVO	17:05	17.08	5	4
1	NVO	17:37	17.62	1	6
1	NVO	11:01	11.02	12	6
1	NVO	14:18	14.30	1	3
1	NVO	12:34	12.57	11	3
1	NVO	05:53	5.88	2	2
1	NVO	01:31	1.52	4	5
1	NVO	11:32	11.53	12	4
1	NVO	13:50	13.83	5	1
1	NVO	09:23	9.38	3	6
1	NVO	20:47	20.78	7	7
1	NVO	19:21	19.35	3	3
1	NVO	20:01	20.02	4	6
1	NVO	16:47	16.78	12	6
1	MVO	21:51	21.85	2	7
1	NVO	18:51	18.85	6	3
1	LVO	00:07	0.12	3	2
1	NVO	08:04	8.07	1	4
1	NVO	17:21	17.35	5	1
1	NVO	15:25	15.42	3	1
1	NVO	09:44	9.73	5	4
1	NVO	22:37	22.62	1	2
1	NVO	11:26	11.43	3	2
1	NVO	20:19	20.32	2	5
1	NVO	10:12	10.20	9	1
1	NVO	15:40	15.67	8	7
1	NVO	16:42	16.70	5	6
1	NVO	15:42	15.70	3	5
1	NVO	15:32	15.53	5	1
1	NVO	17:51	17.85	2	3
1	NVO	17:53	17.88	12	1
1	NVO	22:23	22.38	4	4
1	MVO	15:25	15.42	5	2
1	NVO	04:23	4.38	3	4
1	NVO	11:43	11.72	4	6
1	NVO	16:25	16.42	1	2
1	NVO	01:04	1.07	4	7
1	MVO	02:38	2.63	1	5
1	NVO	17:45	17.75	3	1
1	NVO	22:37	22.62	1	6
1	NVO	04:38	4.63	3	3
1	NVO	12:48	12.80	9	3
1	NVO	10:13	10.22	8	1
1	NVO	09:30	9.50	10	6
1	NVO	20:03	20.05	2	2
1	NVO	12:15	12.25	9	4
1	LVO	10:47	10.78	1	1
1	NVO	16:56	16.93	6	2
1	MVO	10:32	10.53	6	5
1	NVO	17:58	17.97	4	4
1	NVO	05:58	5.97	7	7
1	MVO	13:23	13.38	1	6
1	NVO	16:54	16.90	6	2
1	NVO	13:51	13.85	10	6
1	MVO	16:22	16.37	9	5
1	NVO	20:24	20.40	6	3
1	NVO	17:55	17.92	1	4
1	NVO	21:53	21.88	5	7
1	NVO	19:50	19.83	3	6
1	NVO	04:13	4.22	11	3
1	NVO	05:06	5.10	3	2
1	NVO	05:24	5.40	5	1
1	NVO	13:47	13.78	5	6
1	NVO	23:14	23.23	6	1
1	NVO	21:28	21.47	10	3
1	LVO	16:30	16.50	8	5
1	NVO	09:55	9.92	1	3
1	NVO	12:02	12.03	11	6
1	NVO	19:44	19.73	6	6
1	MVO	03:51	3.85	2	2
1	NVO	18:59	18.98	2	1
1	NVO	09:36	9.60	2	4
1	NVO	01:54	1.90	11	4
1	LVO	11:37	11.62	7	3
1	NVO	17:05	17.08	6	7
1	NVO	15:50	15.83	3	4
1	NVO	20:46	20.77	3	7
1	NVO	23:23	23.38	1	5
1	LVO	00:54	0.90	6	1
1	NVO	16:27	16.45	10	7
1	MVO	13:52	13.87	4	6
1	LVO	11:26	11.43	4	5
1	NVO	17:06	17.10	5	4
1	NVO	13:12	13.20	7	1
1	NVO	13:39	13.65	11	5
1	NVO	12:03	12.05	5	2
1	NVO	09:31	9.52	7	5
1	NVO	22:57	22.95	10	1
1	NVO	03:05	3.08	11	7
1	NVO	09:22	9.37	10	1
1	MVO	18:44	18.73	11	6
1	NVO	13:01	13.02	2	1
1	NVO	21:22	21.37	6	6
1	NVO	19:13	19.22	11	4
1	NVO	13:52	13.87	11	2
1	NVO	03:38	3.63	8	6
1	NVO	08:54	8.90	2	1
1	NVO	07:37	7.62	1	3
1	NVO	14:44	14.73	9	3
1	NVO	13:12	13.20	2	3
1	NVO	09:05	9.08	5	5
1	NVO	16:45	16.75	8	6
1	NVO	11:01	11.02	12	7
1	NVO	14:07	14.12	1	7
1	NVO	19:55	19.92	2	1
1	NVO	22:32	22.53	7	4
1	NVO	11:27	11.45	2	2
1	MVO	09:12	9.20	10	3
1	NVO	00:19	0.32	2	6
1	NVO	19:30	19.50	1	3
1	NVO	14:40	14.67	1	1
1	NVO	23:23	23.38	5	2
1	NVO	21:51	21.85	11	6
1	NVO	14:08	14.13	12	1
1	NVO	21:02	21.03	1	5
1	NVO	00:40	0.67	2	3
1	NVO	10:30	10.50	12	4
1	NVO	22:16	22.27	10	1
1	NVO	14:14	14.23	9	2
1	NVO	13:10	13.17	5	1
1	NVO	16:11	16.18	7	6
1	NVO	09:58	9.97	11	4
1	NVO	09:38	9.63	5	7
1	NVO	11:50	11.83	3	4
1	NVO	14:19	14.32	5	7
1	NVO	16:26	16.43	4	5
1	NVO	17:39	17.65	3	6
1	NVO	20:04	20.07	1	7
1	NVO	08:10	8.17	4	6
1	NVO	23:35	23.58	3	6
1	NVO	10:43	10.72	1	2
1	MVO	21:19	21.32	6	2
1	NVO	16:13	16.22	2	5
1	MVO	13:37	13.62	2	4
1	NVO	13:16	13.27	1	6
1	NVO	09:03	9.05	8	1
1	NVO	07:29	7.48	2	5
1	NVO	19:00	19.00	1	4
1	NVO	14:53	14.88	5	2
1	MVO	15:55	15.92	5	7
1	NVO	05:10	5.17	3	6
1	NVO	18:36	18.60	2	2
1	NVO	11:38	11.63	4	1
1	NVO	12:48	12.80	4	6
1	NVO	12:43	12.72	12	5
1	NVO	13:06	13.10	5	5
1	NVO	14:36	14.60	12	1
1	NVO	18:02	18.03	2	4
1	NVO	20:49	20.82	4	6
1	NVO	14:15	14.25	1	2
1	NVO	11:43	11.72	1	6
1	NVO	16:18	16.30	12	5
1	NVO	10:14	10.23	5	3
1	NVO	00:09	0.15	2	2
1	NVO	16:44	16.73	9	3
1	NVO	18:00	18.00	5	4
1	NVO	21:31	21.52	1	6
1	NVO	01:07	1.12	3	2
1	NVO	07:50	7.83	6	4
1	NVO	15:32	15.53	3	4
1	NVO	08:58	8.97	3	2
1	NVO	15:59	15.98	12	2
1	NVO	20:10	20.17	11	2
1	NVO	08:33	8.55	6	7
1	LVO	23:28	23.47	6	3
1	NVO	01:49	1.82	11	6
1	NVO	16:39	16.65	4	1
1	NVO	00:45	0.75	1	6
1	NVO	16:25	16.42	2	5
1	NVO	02:12	2.20	7	3
1	NVO	08:11	8.18	3	5
1	NVO	11:38	11.63	1	5
1	NVO	23:33	23.55	4	5
1	NVO	11:35	11.58	11	1
1	MVO	20:38	20.63	7	6
1	NVO	09:06	9.10	12	5
1	NVO	18:41	18.68	7	4
1	NVO	15:26	15.43	1	2
1	NVO	08:48	8.80	6	3
1	MVO	10:49	10.82	5	7
1	NVO	14:36	14.60	4	4
1	NVO	11:11	11.18	2	5
1	NVO	13:58	13.97	1	3
1	NVO	14:07	14.12	10	5
1	NVO	21:58	21.97	12	2
1	NVO	08:53	8.88	10	4
1	NVO	15:51	15.85	4	3
1	NVO	16:18	16.30	5	2
1	NVO	22:02	22.03	1	6
1	NVO	16:38	16.63	11	5
1	NVO	15:10	15.17	10	3
1	NVO	03:34	3.57	3	4
1	NVO	09:59	9.98	10	3
1	NVO	04:53	4.88	8	1
1	MVO	11:50	11.83	4	1
1	NVO	12:05	12.08	3	7
1	NVO	00:25	0.42	11	6
1	NVO	13:47	13.78	10	1
1	NVO	13:10	13.17	4	4
1	NVO	11:49	11.82	8	4
1	NVO	21:12	21.20	3	6
1	NVO	19:56	19.93	11	6
1	NVO	15:48	15.80	4	2
1	NVO	16:53	16.88	10	7
1	NVO	10:58	10.97	5	5
1	NVO	09:41	9.68	12	4
1	NVO	18:58	18.97	10	5
1	NVO	10:30	10.50	2	5
1	NVO	15:11	15.18	5	6
1	NVO	07:21	7.35	7	7
1	NVO	16:51	16.85	1	7
1	NVO	18:01	18.02	6	6
1	NVO	02:46	2.77	10	7
1	NVO	07:48	7.80	2	2
1	NVO	15:38	15.63	10	7
1	NVO	00:27	0.45	5	5
1	NVO	13:20	13.33	11	1
1	NVO	12:33	12.55	4	5
1	NVO	15:38	15.63	2	4
1	NVO	12:33	12.55	9	4
1	NVO	16:38	16.63	5	4
1	NVO	22:25	22.42	10	3
1	NVO	14:21	14.35	5	4
1	NVO	20:04	20.07	8	7
1	NVO	04:42	4.70	5	3
1	NVO	12:43	12.72	7	3
1	NVO	21:36	21.60	6	2
1	NVO	23:26	23.43	1	3
1	MVO	06:58	6.97	11	6
1	NVO	09:46	9.77	3	2
1	NVO	17:48	17.80	2	4
1	NVO	22:44	22.73	1	6
1	NVO	16:13	16.22	8	2
1	NVO	06:30	6.50	2	7
1	MVO	10:18	10.30	5	4
1	MVO	12:14	12.23	4	6
1	NVO	11:48	11.80	2	5
1	NVO	19:51	19.85	5	7
1	NVO	22:07	22.12	5	7
1	NVO	11:32	11.53	5	6
1	NVO	20:05	20.08	5	5
1	NVO	06:52	6.87	10	5
1	NVO	11:44	11.73	1	1
1	NVO	09:27	9.45	3	3
1	NVO	23:20	23.33	11	1
1	NVO	21:25	21.42	2	1
1	NVO	09:43	9.72	3	2
1	NVO	15:06	15.10	4	3
1	NVO	12:24	12.40	12	6
1	MVO	10:54	10.90	6	6
1	MVO	13:53	13.88	5	5
1	NVO	11:11	11.18	2	4
1	NVO	16:23	16.38	12	7
1	NVO	20:23	20.38	7	1
1	NVO	06:48	6.80	6	2
1	NVO	21:17	21.28	7	2
1	NVO	14:51	14.85	3	4
1	NVO	23:32	23.53	9	3
1	NVO	20:13	20.22	6	1
1	NVO	14:08	14.13	7	2
1	NVO	17:22	17.37	3	2
1	NVO	11:01	11.02	6	3
1	NVO	09:04	9.07	7	2
1	NVO	18:51	18.85	1	2
1	NVO	13:15	13.25	8	1
1	NVO	11:47	11.78	3	6
1	NVO	21:59	21.98	3	4
1	NVO	19:58	19.97	7	2
1	NVO	23:24	23.40	9	4
1	NVO	11:57	11.95	1	4
1	MVO	12:31	12.52	3	7
1	NVO	16:10	16.17	9	2
1	NVO	01:32	1.53	3	2
1	NVO	03:04	3.07	4	7
1	NVO	19:33	19.55	3	2
1	NVO	02:07	2.12	4	2
1	NVO	21:40	21.67	8	6
1	NVO	00:36	0.60	5	1
1	NVO	12:05	12.08	3	3
1	MVO	09:08	9.13	1	4
1	NVO	12:05	12.08	4	7
1	NVO	10:31	10.52	6	5
1	NVO	19:12	19.20	1	2
1	NVO	19:32	19.53	7	6
1	NVO	16:36	16.60	4	7
1	NVO	20:22	20.37	10	5
1	NVO	12:59	12.98	11	7
1	NVO	10:39	10.65	11	3
1	LVO	00:32	0.53	6	5
1	NVO	19:59	19.98	1	1
1	NVO	18:27	18.45	1	1
1	NVO	14:42	14.70	3	2
1	NVO	12:47	12.78	2	5
1	NVO	13:41	13.68	1	7
1	NVO	01:35	1.58	11	6
1	NVO	18:15	18.25	10	3
1	NVO	10:42	10.70	9	4
1	NVO	09:11	9.18	6	4
1	NVO	11:08	11.13	10	5
1	NVO	19:17	19.28	12	2
1	NVO	20:32	20.53	5	7
1	NVO	08:21	8.35	7	5
1	NVO	05:25	5.42	8	2
1	NVO	10:06	10.10	8	6
1	NVO	13:10	13.17	3	6
1	NVO	20:28	20.47	3	5
1	NVO	18:08	18.13	10	2
1	NVO	10:26	10.43	5	5
1	NVO	14:20	14.33	2	6
1	NVO	17:52	17.87	2	2
1	MVO	11:26	11.43	4	7
1	LVO	09:10	9.17	6	3
1	NVO	11:50	11.83	8	5
1	LVO	07:31	7.52	2	7
1	NVO	13:41	13.68	8	5
1	LVO	19:17	19.28	10	2
1	MVO	20:26	20.43	4	5
1	NVO	19:24	19.40	10	4
1	NVO	14:37	14.62	8	6
1	NVO	18:24	18.40	6	3
1	NVO	23:19	23.32	3	3
1	NVO	14:36	14.60	3	1
1	NVO	18:07	18.12	2	6
1	NVO	21:47	21.78	3	2
1	NVO	03:32	3.53	6	6
1	NVO	22:28	22.47	2	7
1	NVO	19:32	19.53	6	2
1	NVO	11:43	11.72	9	5
1	NVO	10:28	10.47	3	5
1	NVO	18:59	18.98	6	5
1	NVO	19:17	19.28	10	5
1	NVO	11:10	11.17	5	4
1	NVO	00:41	0.68	12	5
1	NVO	14:55	14.92	1	5
1	NVO	13:23	13.38	6	5
1	NVO	08:21	8.35	6	4
1	NVO	20:26	20.43	7	6
1	NVO	15:01	15.02	8	1
1	NVO	12:23	12.38	6	3
1	NVO	20:30	20.50	2	6
1	NVO	19:21	19.35	11	1
1	NVO	22:19	22.32	7	3
1	NVO	14:04	14.07	11	7
1	NVO	18:59	18.98	10	6
1	NVO	09:52	9.87	2	3
1	NVO	17:49	17.82	5	5
1	NVO	16:44	16.73	4	4
1	NVO	12:24	12.40	8	2
1	NVO	00:32	0.53	5	3
1	NVO	16:03	16.05	5	5
1	NVO	09:16	9.27	7	2
1	NVO	10:50	10.83	7	2
1	MVO	17:05	17.08	2	6
1	NVO	19:04	19.07	3	5
1	NVO	20:24	20.40	3	5
1	NVO	15:39	15.65	11	4
1	NVO	07:45	7.75	10	5
1	NVO	05:03	5.05	7	7
1	NVO	06:43	6.72	4	2
1	NVO	02:08	2.13	8	5
1	NVO	16:22	16.37	10	6
1	NVO	19:14	19.23	5	7
1	LVO	12:48	12.80	10	3
1	MVO	18:35	18.58	2	4
1	NVO	15:10	15.17	11	4
1	NVO	12:32	12.53	10	1
1	NVO	12:18	12.30	1	2
1	NVO	03:42	3.70	10	5
1	NVO	08:48	8.80	6	3
1	NVO	13:48	13.80	3	1
1	NVO	04:55	4.92	3	1
1	MVO	10:05	10.08	6	6
1	NVO	16:31	16.52	8	6
1	LVO	09:00	9.00	1	6
1	LVO	17:56	17.93	2	6
1	LVO	07:26	7.43	10	3
1	LVO	15:07	15.12	5	5
1	LVO	14:39	14.65	8	3
1	LVO	20:53	20.88	5	5
1	LVO	09:25	9.42	8	1
1	LVO	17:44	17.73	9	5
1	LVO	07:15	7.25	8	5
1	LVO	07:23	7.38	1	2
1	LVO	04:12	4.20	10	5
1	LVO	01:44	1.73	11	2
1	LVO	08:37	8.62	4	1
1	LVO	11:03	11.05	7	1
1	LVO	16:40	16.67	12	6
1	LVO	10:05	10.08	7	2
1	LVO	15:11	15.18	5	5
1	LVO	03:23	3.38	8	7
1	LVO	04:22	4.37	1	5
1	LVO	11:23	11.38	4	4
1	LVO	15:56	15.93	3	5
1	LVO	05:52	5.87	5	5
1	LVO	19:16	19.27	5	2
1	LVO	11:00	11.00	7	4
1	LVO	08:44	8.73	7	2
1	LVO	10:32	10.53	12	1
1	LVO	13:04	13.07	3	4
1	LVO	20:02	20.03	8	2
1	LVO	19:07	19.12	6	4
1	LVO	06:10	6.17	8	1
1	LVO	16:45	16.75	11	1
1	LVO	06:52	6.87	12	7
1	LVO	09:36	9.60	3	7
1	LVO	13:39	13.65	5	4
1	LVO	17:48	17.80	7	4
1	LVO	23:00	23.00	7	2
1	LVO	14:44	14.73	1	2
1	LVO	18:50	18.83	11	3
1	LVO	08:28	8.47	4	6
1	LVO	05:11	5.18	8	4
1	LVO	17:28	17.47	10	7
1	LVO	13:51	13.85	3	6
1	LVO	06:57	6.95	10	1
1	LVO	21:52	21.87	3	3
1	LVO	14:06	14.10	10	1
1	LVO	09:44	9.73	11	1
1	LVO	10:06	10.10	9	7
1	LVO	07:44	7.73	6	3
1	LVO	13:51	13.85	5	2
1	LVO	08:58	8.97	1	1
1	LVO	09:21	9.35	11	2
1	LVO	22:56	22.93	7	1
1	LVO	07:15	7.25	12	3
1	LVO	11:39	11.65	5	1
1	LVO	11:08	11.13	3	3
1	LVO	12:00	12.00	3	5
1	LVO	06:19	6.32	5	5
1	LVO	09:00	9.00	1	1
1	LVO	09:48	9.80	3	5
1	LVO	21:31	21.52	3	1
1	LVO	00:12	0.20	5	7
1	LVO	11:57	11.95	8	7
1	LVO	10:38	10.63	6	5
1	LVO	14:15	14.25	12	3
1	LVO	06:27	6.45	6	1
1	LVO	12:39	12.65	11	3
1	LVO	14:31	14.52	12	6
1	LVO	21:12	21.20	5	6
1	LVO	11:37	11.62	6	6
1	LVO	14:42	14.70	3	1
1	LVO	09:27	9.45	5	7
1	LVO	19:54	19.90	12	3
1	LVO	06:31	6.52	4	7
1	LVO	05:29	5.48	12	3
1	LVO	08:35	8.58	11	1
1	LVO	11:19	11.32	4	3
1	LVO	17:03	17.05	11	1
1	LVO	09:25	9.42	1	5
1	LVO	17:49	17.82	7	4
1	LVO	21:37	21.62	9	7
1	LVO	13:36	13.60	7	6
1	LVO	10:42	10.70	11	1
1	LVO	10:59	10.98	10	5
1	LVO	11:20	11.33	1	4
1	LVO	16:45	16.75	11	2
1	LVO	21:34	21.57	11	7
1	LVO	13:09	13.15	3	7
1	LVO	12:47	12.78	2	2
1	LVO	08:12	8.20	6	2
1	LVO	09:24	9.40	2	5
1	LVO	00:22	0.37	7	3
1	LVO	01:57	1.95	2	6
1	LVO	12:12	12.20	10	6
1	LVO	07:14	7.23	5	2
1	LVO	08:17	8.28	8	4
1	LVO	14:17	14.28	8	7
1	LVO	21:50	21.83	8	1
1	LVO	12:59	12.98	10	1
1	LVO	10:39	10.65	12	5
1	LVO	14:58	14.97	10	3
1	LVO	00:38	0.63	9	3
1	LVO	05:56	5.93	8	3
1	LVO	11:43	11.72	11	2
1	LVO	10:51	10.85	1	2
1	LVO	13:02	13.03	2	4
1	LVO	13:51	13.85	2	1
1	LVO	14:23	14.38	1	1
1	LVO	18:45	18.75	8	7
1	LVO	03:52	3.87	3	6
1	LVO	18:56	18.93	9	3
1	LVO	09:20	9.33	11	2
1	LVO	10:24	10.40	11	1
1	LVO	14:31	14.52	9	1
1	LVO	17:34	17.57	6	2
1	LVO	19:25	19.42	1	1
1	LVO	19:33	19.55	9	3
1	LVO	12:41	12.68	3	6
1	LVO	16:53	16.88	6	6
1	LVO	10:33	10.55	12	4
1	LVO	10:48	10.80	3	3
1	LVO	08:53	8.88	2	1
1	LVO	20:43	20.72	4	5
1	LVO	14:13	14.22	9	5
1	LVO	00:36	0.60	10	3
1	LVO	15:11	15.18	4	3
1	LVO	18:18	18.30	6	4
1	LVO	12:15	12.25	12	3
1	LVO	09:03	9.05	8	2
1	LVO	15:45	15.75	12	5
1	LVO	18:35	18.58	2	4
1	LVO	10:26	10.43	7	6
1	LVO	19:29	19.48	11	5
1	LVO	13:26	13.43	11	2
1	LVO	08:33	8.55	9	7
1	LVO	23:17	23.28	3	1
1	LVO	10:30	10.50	4	3
1	LVO	10:14	10.23	3	3
1	LVO	12:21	12.35	6	5
1	LVO	21:11	21.18	9	3
1	LVO	07:53	7.88	12	1
1	LVO	17:24	17.40	9	5
1	LVO	11:52	11.87	9	4
1	LVO	12:54	12.90	3	6
1	LVO	12:08	12.13	7	5
1	LVO	22:11	22.18	4	4
1	LVO	19:38	19.63	3	6
1	LVO	09:53	9.88	2	4
1	LVO	09:48	9.80	4	6
1	LVO	23:06	23.10	8	4
1	LVO	16:41	16.68	4	6
1	LVO	04:41	4.68	12	3
1	LVO	12:34	12.57	9	7
1	LVO	19:36	19.60	2	3
1	LVO	19:37	19.62	12	3
1	LVO	23:46	23.77	11	6
1	LVO	05:41	5.68	3	4
1	LVO	17:27	17.45	2	3
1	LVO	04:44	4.73	2	5
1	LVO	17:26	17.43	6	5
1	LVO	21:09	21.15	2	3
1	LVO	16:42	16.70	9	4
1	LVO	11:53	11.88	7	4
1	LVO	22:43	22.72	7	3
1	LVO	23:31	23.52	10	5
1	LVO	13:36	13.60	3	7
1	LVO	09:00	9.00	2	4
1	LVO	19:49	19.82	7	2
1	LVO	03:52	3.87	12	6
1	LVO	03:57	3.95	11	7
1	LVO	11:03	11.05	7	4
1	LVO	12:20	12.33	2	4
1	LVO	18:53	18.88	5	2
1	LVO	14:58	14.97	3	4
1	LVO	03:28	3.47	7	4
1	LVO	10:02	10.03	6	5
1	LVO	14:29	14.48	12	1
1	LVO	18:53	18.88	8	7
1	LVO	06:38	6.63	7	2
1	LVO	00:30	0.50	3	6
1	LVO	16:22	16.37	10	1
1	LVO	21:41	21.68	12	2
1	LVO	08:28	8.47	8	4
1	LVO	12:28	12.47	7	4
1	LVO	14:24	14.40	6	7
1	LVO	18:37	18.62	6	2
1	LVO	08:42	8.70	3	2
1	LVO	10:51	10.85	9	4
1	LVO	11:08	11.13	1	7
1	LVO	14:23	14.38	12	5
1	LVO	22:46	22.77	9	4
1	LVO	10:48	10.80	3	7
1	LVO	10:43	10.72	4	3
1	LVO	17:57	17.95	11	7
1	LVO	19:02	19.03	10	7
1	LVO	02:00	2.00	4	7
1	LVO	10:49	10.82	9	5
1	LVO	19:35	19.58	4	5
1	LVO	18:52	18.87	3	5
1	LVO	10:17	10.28	11	2
1	LVO	14:27	14.45	5	1
1	LVO	19:05	19.08	8	3
1	LVO	08:40	8.67	3	4
1	LVO	19:54	19.90	8	6
1	LVO	13:27	13.45	7	6
1	LVO	21:36	21.60	6	4
1	LVO	17:31	17.52	1	1
1	LVO	11:06	11.10	6	5
1	LVO	18:57	18.95	8	2
1	LVO	16:25	16.42	4	6
1	LVO	16:54	16.90	7	3
1	LVO	21:41	21.68	10	5
1	LVO	12:41	12.68	9	1
1	LVO	19:13	19.22	5	2
1	LVO	15:11	15.18	5	6
1	LVO	18:53	18.88	3	4
1	LVO	18:14	18.23	8	7
1	LVO	13:12	13.20	9	2
1	LVO	01:24	1.40	10	7
1	LVO	16:20	16.33	7	6
1	LVO	00:43	0.72	3	6
1	LVO	13:19	13.32	2	3
1	LVO	17:46	17.77	5	6
1	LVO	20:36	20.60	7	6
1	LVO	14:47	14.78	7	2
1	LVO	20:20	20.33	11	6
1	LVO	08:31	8.52	1	3
1	LVO	19:23	19.38	3	5
1	LVO	13:49	13.82	5	1
1	LVO	10:37	10.62	7	5
1	LVO	08:47	8.78	7	2
1	LVO	07:52	7.87	4	5
1	LVO	12:31	12.52	11	1
1	LVO	05:42	5.70	1	4
1	LVO	22:05	22.08	7	3
1	LVO	13:03	13.05	9	7
1	LVO	20:33	20.55	6	6
1	LVO	19:48	19.80	9	6
1	LVO	08:18	8.30	7	4
1	LVO	05:01	5.02	8	7
1	LVO	08:38	8.63	7	4
1	LVO	08:07	8.12	7	2
1	LVO	11:36	11.60	12	1
1	LVO	19:57	19.95	7	3
1	LVO	10:58	10.97	9	3
1	LVO	12:20	12.33	4	2
1	LVO	19:36	19.60	8	2
1	LVO	10:11	10.18	10	3
1	LVO	13:17	13.28	8	5
1	LVO	17:10	17.17	1	4
1	LVO	20:59	20.98	3	1
1	LVO	16:45	16.75	3	1
1	LVO	17:30	17.50	3	6
1	LVO	18:51	18.85	10	3
1	LVO	10:56	10.93	10	3
1	LVO	18:16	18.27	6	4
1	LVO	12:37	12.62	5	6
1	LVO	14:04	14.07	6	5
1	LVO	05:58	5.97	3	7
1	LVO	01:39	1.65	3	4
1	LVO	10:08	10.13	6	1
1	LVO	20:06	20.10	3	1
1	LVO	21:02	21.03	7	5
1	LVO	04:00	4.00	10	5
1	LVO	01:28	1.47	5	3
1	LVO	18:42	18.70	5	6
1	LVO	09:42	9.70	11	2
1	LVO	15:47	15.78	3	3
1	LVO	15:10	15.17	12	5
1	LVO	19:54	19.90	4	2
1	LVO	13:54	13.90	10	6
1	LVO	12:34	12.57	9	7
1	LVO	02:12	2.20	11	6
1	LVO	20:56	20.93	9	7
1	LVO	22:03	22.05	8	3
1	LVO	17:47	17.78	7	3
1	LVO	23:38	23.63	2	6
1	LVO	11:48	11.80	3	1
1	LVO	01:18	1.30	8	6
1	LVO	09:53	9.88	3	2
1	LVO	17:21	17.35	11	4
1	LVO	19:55	19.92	5	3
1	LVO	13:01	13.02	12	1
1	LVO	12:35	12.58	2	3
1	LVO	23:30	23.50	4	7
1	LVO	00:04	0.07	9	2
1	LVO	10:26	10.43	10	6
1	LVO	00:11	0.18	4	4
1	LVO	05:18	5.30	1	7
1	LVO	18:30	18.50	1	2
1	LVO	22:51	22.85	4	5
1	LVO	10:02	10.03	9	6
1	LVO	01:21	1.35	8	1
1	LVO	10:45	10.75	7	3
1	LVO	05:52	5.87	8	5
1	LVO	14:59	14.98	7	4
1	LVO	13:25	13.42	8	5
1	LVO	15:23	15.38	11	7
1	LVO	05:16	5.27	3	6
1	LVO	13:58	13.97	10	5
1	LVO	10:02	10.03	6	5
1	LVO	10:29	10.48	8	7
1	LVO	12:18	12.30	7	4
1	LVO	10:21	10.35	6	6
1	LVO	00:44	0.73	5	3
1	LVO	05:10	5.17	1	7
1	LVO	14:52	14.87	2	5
1	LVO	01:34	1.57	5	3
1	LVO	08:43	8.72	5	4
1	LVO	09:30	9.50	11	6
1	LVO	00:44	0.73	5	3
1	LVO	04:25	4.42	8	3
1	LVO	17:42	17.70	5	1
1	LVO	22:48	22.80	2	2
1	LVO	11:48	11.80	4	6
1	LVO	21:40	21.67	4	5
1	LVO	12:02	12.03	12	3
1	LVO	21:43	21.72	7	2
1	LVO	08:05	8.08	9	3
1	LVO	15:17	15.28	4	4
1	LVO	05:02	5.03	9	4
1	LVO	23:00	23.00	8	2
1	LVO	12:46	12.77	7	6
1	LVO	12:40	12.67	2	6
1	LVO	19:35	19.58	11	6
1	LVO	12:14	12.23	6	6
1	LVO	16:40	16.67	9	3
1	LVO	10:20	10.33	1	3
1	LVO	20:40	20.67	11	1
1	LVO	10:03	10.05	4	6
1	LVO	15:21	15.35	2	4
1	LVO	12:29	12.48	11	2
1	LVO	10:32	10.53	1	1
1	LVO	13:14	13.23	8	3
1	LVO	13:58	13.97	8	1
1	LVO	02:08	2.13	11	6
1	LVO	08:19	8.32	12	3
1	LVO	20:05	20.08	8	2
1	LVO	05:00	5.00	1	5
1	LVO	13:46	13.77	7	6
1	LVO	20:13	20.22	11	1
1	LVO	20:21	20.35	6	1
1	LVO	20:04	20.07	12	1
1	LVO	05:39	5.65	1	1
1	LVO	11:55	11.92	1	1
1	LVO	10:15	10.25	2	2
1	LVO	03:02	3.03	6	5
1	LVO	09:22	9.37	11	3
1	LVO	10:18	10.30	9	1
1	LVO	12:58	12.97	12	1
1	LVO	19:48	19.80	10	4
1	LVO	14:04	14.07	4	4
1	LVO	09:47	9.78	6	2
1	LVO	20:19	20.32	9	4
1	LVO	10:50	10.83	6	1
1	LVO	06:40	6.67	3	7
1	LVO	10:32	10.53	5	4
1	LVO	08:43	8.72	8	6
1	LVO	09:47	9.78	10	2
1	LVO	16:48	16.80	11	7
1	LVO	08:49	8.82	11	3
1	LVO	22:10	22.17	4	1
1	LVO	18:47	18.78	7	1
1	LVO	17:57	17.95	10	4
1	LVO	09:28	9.47	6	1
1	LVO	13:57	13.95	9	1
1	LVO	15:06	15.10	1	4
1	LVO	21:28	21.47	7	4
1	LVO	11:51	11.85	5	1
1	LVO	08:51	8.85	7	5
1	LVO	09:27	9.45	10	1
1	LVO	05:14	5.23	4	4
1	LVO	12:47	12.78	5	5
1	LVO	10:06	10.10	5	4
1	LVO	17:36	17.60	12	1
1	LVO	20:18	20.30	7	1
1	LVO	19:16	19.27	12	4
1	LVO	12:41	12.68	3	4
1	LVO	18:24	18.40	5	1
1	LVO	13:29	13.48	11	1
1	LVO	18:43	18.72	1	6
1	LVO	15:37	15.62	6	1
1	LVO	07:37	7.62	8	5
1	LVO	11:28	11.47	1	4
1	LVO	11:08	11.13	8	3
1	LVO	18:19	18.32	1	2
1	LVO	19:36	19.60	11	4
1	LVO	01:17	1.28	3	2
1	LVO	10:14	10.23	6	7
1	LVO	12:17	12.28	1	6
1	LVO	11:11	11.18	6	4
1	LVO	12:13	12.22	1	1
1	LVO	21:56	21.93	2	3
1	LVO	07:02	7.03	9	2
1	LVO	17:38	17.63	11	5
1	LVO	21:11	21.18	4	7
1	LVO	10:19	10.32	6	6
1	LVO	06:41	6.68	5	3
1	LVO	09:18	9.30	11	3
1	LVO	13:47	13.78	11	1
1	LVO	16:08	16.13	3	6
1	LVO	21:29	21.48	1	6
1	LVO	14:22	14.37	2	3
1	LVO	20:38	20.63	10	7
1	LVO	16:11	16.18	8	2
1	LVO	09:24	9.40	8	1
1	LVO	08:01	8.02	7	7
1	LVO	21:26	21.43	6	5
1	LVO	08:12	8.20	7	5
1	LVO	08:48	8.80	7	3
1	MVO	13:17	13.28	11	4
1	LVO	19:36	19.60	4	6
1	LVO	09:37	9.62	9	7
1	LVO	05:20	5.33	3	2
1	LVO	13:13	13.22	10	6
1	LVO	13:07	13.12	10	1
1	LVO	14:52	14.87	2	6
1	LVO	10:41	10.68	8	2
1	LVO	15:55	15.92	6	1
1	LVO	04:12	4.20	10	5
1	LVO	13:40	13.67	12	1
1	LVO	09:20	9.33	12	5
1	LVO	10:52	10.87	6	2
1	LVO	19:51	19.85	10	1
1	LVO	11:21	11.35	1	7
1	LVO	18:57	18.95	4	3
1	LVO	17:35	17.58	8	5
1	LVO	04:07	4.12	1	1
1	LVO	11:38	11.63	6	2
1	LVO	19:44	19.73	12	7
1	LVO	13:30	13.50	1	1
1	LVO	09:16	9.27	6	2
1	LVO	10:04	10.07	12	1
1	LVO	10:17	10.28	5	1
1	LVO	12:39	12.65	9	3
1	LVO	11:29	11.48	7	7
1	LVO	18:56	18.93	6	1
1	LVO	03:52	3.87	4	1
1	LVO	14:06	14.10	8	2
1	LVO	10:01	10.02	9	3
1	LVO	11:45	11.75	6	4
1	LVO	19:26	19.43	5	2
1	LVO	19:43	19.72	3	1
1	LVO	18:48	18.80	3	4
1	LVO	09:44	9.73	11	2
1	LVO	19:18	19.30	1	2
1	LVO	02:31	2.52	3	5
1	LVO	11:05	11.08	8	6
1	LVO	13:01	13.02	12	1
1	LVO	01:04	1.07	3	5
1	LVO	10:42	10.70	7	1
1	LVO	01:19	1.32	1	3
1	LVO	20:38	20.63	3	7
1	LVO	11:28	11.47	9	6
1	LVO	06:04	6.07	9	1
1	LVO	08:14	8.23	6	1
1	LVO	14:01	14.02	6	5
1	LVO	14:11	14.18	1	2
1	LVO	10:39	10.65	11	3
1	LVO	13:15	13.25	3	2
1	LVO	15:22	15.37	11	2
1	LVO	16:25	16.42	11	5
1	LVO	09:38	9.63	4	4
1	LVO	16:43	16.72	10	6
1	LVO	21:53	21.88	6	2
1	MVO	14:44	14.73	4	5
1	LVO	19:29	19.48	4	5
1	LVO	14:15	14.25	8	3
1	MVO	19:35	19.58	9	1
1	LVO	08:33	8.55	12	4
1	LVO	12:53	12.88	3	6
1	LVO	18:18	18.30	4	2
1	LVO	13:22	13.37	7	5
1	LVO	00:03	0.05	9	3
1	LVO	22:18	22.30	4	1
1	LVO	13:08	13.13	10	1
1	LVO	14:06	14.10	9	2
1	LVO	19:18	19.30	4	3
1	LVO	15:23	15.38	9	2
1	MVO	23:06	23.10	12	1
1	LVO	08:31	8.52	10	5
1	LVO	13:52	13.87	2	4
1	MVO	21:38	21.63	7	2
1	MVO	02:42	2.70	8	1
1	MVO	07:57	7.95	3	4
1	LVO	18:59	18.98	6	4
1	MVO	12:23	12.38	2	6
1	NVO	10:18	10.30	9	2
1	NVO	22:31	22.52	10	3
1	LVO	20:33	20.55	8	1
1	MVO	22:01	22.02	2	1
1	LVO	22:16	22.27	2	7
1	LVO	09:43	9.72	8	5
1	LVO	14:45	14.75	9	2
1	LVO	16:22	16.37	4	2
1	LVO	11:06	11.10	12	7
1	LVO	22:12	22.20	11	7
1	LVO	23:46	23.77	5	5
1	MVO	14:43	14.72	6	2
1	LVO	12:26	12.43	5	5
1	LVO	20:07	20.12	2	5
1	LVO	19:20	19.33	10	6
1	LVO	17:55	17.92	9	1
1	LVO	03:47	3.78	9	1
1	LVO	01:04	1.07	1	3
1	LVO	16:04	16.07	6	4
1	LVO	20:48	20.80	4	6
1	LVO	10:46	10.77	3	3
1	LVO	22:04	22.07	11	5
1	LVO	09:04	9.07	9	3
1	LVO	09:49	9.82	4	5
1	LVO	10:15	10.25	7	1
1	LVO	19:16	19.27	9	1
1	LVO	12:19	12.32	2	5
1	LVO	16:37	16.62	3	2
1	MVO	15:41	15.68	10	7
1	LVO	17:18	17.30	2	1
1	LVO	14:13	14.22	4	5
1	LVO	20:43	20.72	8	1
1	LVO	11:06	11.10	8	2
1	LVO	12:31	12.52	2	6
1	MVO	15:17	15.28	7	7
1	MVO	06:13	6.22	7	7
1	LVO	12:57	12.95	1	3
1	LVO	11:45	11.75	7	5
1	LVO	13:29	13.48	8	1
1	LVO	17:08	17.13	9	1
1	LVO	09:29	9.48	11	4
1	LVO	12:17	12.28	11	6
1	LVO	17:36	17.60	5	2
1	MVO	07:59	7.98	7	2
1	LVO	09:58	9.97	6	6
1	LVO	13:17	13.28	8	7
1	LVO	12:44	12.73	8	1
1	MVO	12:52	12.87	9	7
1	LVO	13:15	13.25	9	5
1	LVO	02:15	2.25	6	1
1	LVO	16:30	16.50	8	5
1	LVO	17:37	17.62	8	1
1	LVO	22:15	22.25	1	1
1	LVO	14:22	14.37	2	4
1	LVO	13:43	13.72	5	6
1	MVO	09:19	9.32	9	7
1	LVO	18:55	18.92	7	5
1	LVO	15:45	15.75	1	7
1	LVO	03:59	3.98	12	4
1	LVO	14:46	14.77	9	4
1	LVO	16:24	16.40	3	1
1	LVO	12:12	12.20	8	7
1	LVO	08:09	8.15	6	6
1	LVO	00:02	0.03	9	4
1	LVO	14:19	14.32	10	3
1	MVO	09:34	9.57	10	7
1	LVO	09:37	9.62	1	4
1	LVO	20:49	20.82	9	2
1	LVO	13:54	13.90	9	4
1	LVO	20:19	20.32	2	3
1	LVO	12:47	12.78	2	2
1	LVO	17:31	17.52	4	6
1	LVO	02:47	2.78	12	6
1	MVO	21:07	21.12	4	5
1	LVO	12:11	12.18	5	5
1	LVO	11:42	11.70	6	3
1	LVO	20:31	20.52	6	2
1	LVO	00:24	0.40	9	7
1	LVO	09:08	9.13	2	3
1	LVO	06:17	6.28	3	7
1	LVO	14:44	14.73	6	4
1	LVO	15:40	15.67	4	4
1	LVO	09:52	9.87	4	4
1	MVO	09:41	9.68	6	6
1	MVO	11:48	11.80	7	7
1	LVO	15:26	15.43	8	2
1	LVO	12:08	12.13	9	3
1	LVO	20:45	20.75	11	4
1	LVO	12:42	12.70	3	3
1	LVO	09:02	9.03	8	3
1	LVO	23:14	23.23	12	3
1	LVO	15:44	15.73	8	4
1	LVO	16:26	16.43	9	3
1	LVO	09:32	9.53	11	5
1	MVO	12:08	12.13	12	1
1	LVO	09:41	9.68	12	2
1	LVO	08:37	8.62	4	6
1	NVO	13:35	13.58	4	6
1	MVO	09:57	9.95	7	1
1	LVO	01:37	1.62	9	4
1	LVO	21:11	21.18	4	5
1	LVO	19:02	19.03	9	3
1	LVO	09:09	9.15	7	6
1	MVO	15:48	15.80	4	6
1	MVO	00:14	0.23	8	6
1	LVO	15:15	15.25	9	7
1	MVO	13:16	13.27	5	3
1	LVO	06:53	6.88	10	7
1	LVO	04:34	4.57	7	4
1	LVO	16:42	16.70	3	6
1	LVO	19:50	19.83	6	1
1	LVO	10:53	10.88	4	3
1	LVO	16:37	16.62	6	5
1	LVO	00:16	0.27	3	4
1	LVO	06:09	6.15	6	2
1	MVO	01:08	1.13	6	5
1	MVO	13:37	13.62	9	7
1	LVO	23:02	23.03	4	2
1	LVO	15:29	15.48	4	5
1	LVO	11:53	11.88	1	4
1	LVO	13:26	13.43	7	1
1	LVO	09:20	9.33	9	6
1	LVO	18:22	18.37	2	2
1	LVO	16:35	16.58	4	4
1	MVO	17:20	17.33	6	2
1	LVO	17:11	17.18	7	4
1	MVO	15:28	15.47	9	7
1	LVO	09:45	9.75	4	1
1	LVO	10:50	10.83	5	2
1	LVO	20:15	20.25	5	7
1	LVO	15:20	15.33	6	1
1	LVO	12:54	12.90	11	7
1	MVO	22:40	22.67	8	3
1	LVO	13:57	13.95	9	3
1	MVO	14:24	14.40	10	7
1	NVO	09:50	9.83	11	7
1	LVO	16:17	16.28	1	7
1	LVO	11:57	11.95	4	6
1	MVO	08:13	8.22	4	3
1	LVO	22:32	22.53	7	3
1	LVO	10:57	10.95	9	4
1	LVO	22:51	22.85	9	1
1	NVO	16:45	16.75	1	3
1	LVO	20:42	20.70	2	6
1	LVO	06:57	6.95	4	5
1	MVO	00:51	0.85	3	4
1	LVO	17:25	17.42	4	4
1	LVO	20:36	20.60	1	5
1	MVO	12:58	12.97	6	7
1	LVO	17:24	17.40	10	6
1	LVO	18:24	18.40	6	6
1	MVO	14:11	14.18	8	3
1	LVO	17:53	17.88	1	1
1	LVO	11:05	11.08	6	6
1	MVO	16:32	16.53	7	4
1	LVO	03:50	3.83	4	2
1	LVO	14:48	14.80	5	3
1	MVO	23:24	23.40	7	4
1	LVO	20:35	20.58	2	4
1	LVO	14:35	14.58	5	4
1	LVO	08:52	8.87	8	5
1	MVO	10:16	10.27	8	3
1	NVO	02:15	2.25	11	1
1	LVO	12:43	12.72	12	6
1	LVO	09:24	9.40	2	1
1	MVO	06:31	6.52	4	5
1	LVO	19:47	19.78	10	1
1	LVO	21:39	21.65	8	2
1	NVO	10:54	10.90	4	6
1	NVO	07:16	7.27	6	7
1	LVO	19:31	19.52	7	4
1	LVO	09:23	9.38	7	4
1	LVO	15:32	15.53	8	6
1	NVO	11:39	11.65	8	6
1	MVO	14:36	14.60	9	1
1	LVO	02:39	2.65	4	2
1	LVO	13:55	13.92	4	2
1	LVO	16:00	16.00	6	7
1	LVO	13:36	13.60	4	3
1	LVO	10:38	10.63	7	1
1	NVO	17:05	17.08	3	1
1	LVO	09:34	9.57	10	7
1	NVO	01:04	1.07	8	3
1	LVO	08:21	8.35	8	4
1	MVO	14:34	14.57	9	4
1	LVO	23:41	23.68	9	4
1	LVO	09:56	9.93	12	6
1	LVO	05:26	5.43	1	4
1	NVO	17:12	17.20	5	2
1	LVO	17:22	17.37	1	6
1	LVO	17:56	17.93	7	2
1	LVO	10:18	10.30	1	3
1	MVO	17:36	17.60	9	6
1	LVO	10:39	10.65	3	5
1	LVO	16:59	16.98	5	2
1	LVO	17:26	17.43	10	5
1	LVO	12:59	12.98	4	5
1	LVO	10:11	10.18	8	1
1	LVO	21:45	21.75	9	4
1	LVO	15:33	15.55	8	3
1	LVO	16:05	16.08	9	5
1	MVO	10:04	10.07	10	4
1	NVO	17:08	17.13	10	6
1	MVO	07:01	7.02	11	7
1	LVO	12:59	12.98	12	2
1	LVO	21:12	21.20	6	7
1	LVO	09:35	9.58	7	7
1	MVO	12:32	12.53	7	4
1	NVO	09:01	9.02	4	1
1	MVO	00:55	0.92	5	3
1	MVO	14:47	14.78	5	3
1	LVO	20:38	20.63	12	4
1	LVO	09:18	9.30	4	7
1	LVO	12:34	12.57	6	4
1	LVO	19:41	19.68	1	4
1	LVO	12:18	12.30	1	3
1	LVO	03:14	3.23	1	1
1	NVO	16:16	16.27	2	1
1	LVO	13:02	13.03	3	2
1	LVO	10:34	10.57	3	4
1	NVO	20:40	20.67	5	3
1	MVO	09:43	9.72	5	5
1	NVO	14:09	14.15	5	6
1	MVO	05:42	5.70	5	7
1	LVO	16:06	16.10	4	2
1	MVO	09:11	9.18	1	4
1	LVO	13:02	13.03	9	5
1	MVO	11:57	11.95	3	5
1	LVO	10:31	10.52	4	4
1	NVO	13:56	13.93	4	4
1	MVO	20:09	20.15	5	7
1	LVO	10:35	10.58	10	4
1	LVO	13:16	13.27	4	1
1	LVO	14:09	14.15	5	6
1	LVO	13:52	13.87	1	4
1	NVO	17:07	17.12	3	7
1	LVO	21:08	21.13	10	1
1	MVO	18:55	18.92	12	2
1	NVO	17:06	17.10	8	2
1	LVO	09:22	9.37	4	7
1	LVO	07:51	7.85	7	3
1	LVO	09:49	9.82	8	2
1	NVO	20:45	20.75	1	4
1	MVO	18:58	18.97	11	3
1	LVO	03:25	3.42	12	5
1	NVO	12:43	12.72	1	5
1	LVO	23:01	23.02	7	7
1	MVO	15:09	15.15	8	4
1	LVO	15:45	15.75	10	6
1	MVO	14:44	14.73	2	6
1	LVO	14:21	14.35	6	4
1	LVO	07:14	7.23	6	5
1	LVO	14:29	14.48	8	4
1	LVO	19:36	19.60	12	6
1	LVO	18:20	18.33	6	1
1	LVO	09:02	9.03	7	4
1	LVO	10:21	10.35	7	3
1	MVO	07:55	7.92	2	6
1	NVO	09:30	9.50	9	2
1	MVO	09:46	9.77	11	6
1	LVO	15:54	15.90	12	2
1	LVO	23:39	23.65	1	7
1	LVO	18:20	18.33	3	3
1	LVO	12:49	12.82	2	1
1	LVO	02:13	2.22	4	7
1	LVO	11:30	11.50	8	4
1	MVO	20:58	20.97	9	7
1	LVO	10:14	10.23	4	2
1	MVO	14:57	14.95	7	2
1	MVO	09:51	9.85	8	1
1	MVO	21:21	21.35	9	7
1	MVO	21:42	21.70	9	7
1	MVO	15:10	15.17	1	4
1	LVO	15:51	15.85	6	7
1	MVO	14:47	14.78	12	7
1	NVO	07:42	7.70	5	6
1	LVO	15:26	15.43	5	7
1	NVO	00:28	0.47	7	2
1	NVO	10:04	10.07	8	6
1	MVO	16:50	16.83	5	2
1	LVO	17:14	17.23	11	7
1	LVO	18:31	18.52	8	3
1	LVO	05:03	5.05	9	1
1	LVO	16:47	16.78	9	6
1	LVO	07:06	7.10	7	2
1	NVO	07:11	7.18	9	6
1	LVO	15:33	15.55	11	7
1	LVO	14:28	14.47	1	4
1	NVO	11:13	11.22	3	6
1	LVO	15:42	15.70	6	2
1	LVO	13:11	13.18	3	4
1	MVO	12:54	12.90	4	7
1	NVO	19:43	19.72	5	1
1	LVO	11:47	11.78	7	2
1	LVO	09:02	9.03	4	1
1	MVO	13:02	13.03	3	5
1	LVO	01:33	1.55	4	7
1	LVO	18:11	18.18	5	3
1	NVO	16:21	16.35	6	4
1	NVO	13:54	13.90	8	3
1	MVO	10:59	10.98	9	1
1	LVO	09:54	9.90	10	3
1	NVO	23:25	23.42	11	3
1	LVO	14:54	14.90	1	3
1	MVO	22:56	22.93	7	5
1	NVO	17:43	17.72	8	5
1	LVO	10:48	10.80	9	6
1	MVO	10:45	10.75	11	2
1	LVO	08:12	8.20	12	1
1	LVO	18:41	18.68	1	1
1	LVO	11:37	11.62	2	5
1	LVO	09:21	9.35	6	5
1	LVO	23:30	23.50	5	1
1	MVO	10:35	10.58	5	7
1	LVO	12:38	12.63	6	4
1	LVO	15:24	15.40	6	4
1	LVO	05:08	5.13	7	2
1	LVO	10:56	10.93	3	2
1	NVO	14:57	14.95	5	1
1	LVO	10:48	10.80	7	1
1	LVO	10:53	10.88	11	1
1	LVO	11:05	11.08	11	1
1	LVO	08:50	8.83	7	3
1	LVO	12:42	12.70	12	5
1	LVO	17:43	17.72	1	3
1	MVO	09:03	9.05	1	3
1	NVO	19:47	19.78	10	6
1	LVO	23:14	23.23	4	1
1	NVO	08:51	8.85	8	5
1	NVO	06:31	6.52	8	3
1	MVO	09:38	9.63	9	3
1	MVO	10:40	10.67	9	3
1	NVO	19:23	19.38	10	6
1	LVO	14:02	14.03	10	3
1	NVO	13:43	13.72	12	4
1	LVO	12:35	12.58	12	3
1	LVO	11:16	11.27	1	5
1	NVO	10:42	10.70	1	3
1	MVO	12:00	12.00	2	5
1	NVO	05:43	5.72	4	6
1	LVO	20:34	20.57	9	3
1	LVO	11:06	11.10	4	5
1	MVO	18:25	18.42	11	1
1	NVO	18:32	18.53	4	3
1	NVO	19:56	19.93	8	3
1	MVO	15:11	15.18	9	2
1	MVO	20:39	20.65	9	5
1	MVO	21:40	21.67	11	2
1	MVO	22:38	22.63	4	4
1	MVO	20:44	20.73	12	6
1	NVO	09:54	9.90	8	6
1	MVO	12:44	12.73	12	6
1	LVO	16:54	16.90	12	3
[truncated: 3,226 more rows]
